# Supplementary material for: Changes in neural resting state activity in primary and higher-order motor areas induced by a short sensorimotor intervention based on the Feldenkrais method
Source: Front Hum Neurosci. 2015 Apr 28;9:232. doi: 10.3389/fnhum.2015.00232 (PMC4411887; doi:10.3389/fnhum.2015.00232)
Supplement: Supplementary file 3 [file DataSheet1.ZIP]

Archive with 10 entries (10 files):
- results_SPM/during_push-left_G_rest_0.05_FWE.nii
- results_SPM/during_push-left_G_rest_X_baseline_G_post-local_0.005_k42.nii
- results_SPM/during_push-left_G_rest_X_post-local_G_post-global_0.005_k42.nii
- results_SPM/localizer_push-left_G_push-right_0.05_FWE.nii
- results_SPM/localizer_push-left_G_rest_0.05_FWE.nii
- results_SPM/reho_baseline_G_post-global_0.005_k42.nii
- results_SPM/reho_baseline_G_post-local_0.005_k42.nii
- results_SPM/reho_post-global_G_baseline_0.005_k42.nii
- results_SPM/reho_post-local_G_baseline_0.005_k42.nii
- results_SPM/reho_post-local_G_post-global_0.005_k42.nii
